# Supplementary material for: Changes in Residential Greenspace and Birth Outcomes among Siblings: Differences by Maternal Race
Source: Int J Environ Res Public Health. 2023 Sep 21;20(18):6790. doi: 10.3390/ijerph20186790 (PMC10531468; doi:10.3390/ijerph20186790)
Supplement: Supplementary file 1 [file ijerph-20-06790-s001.zip]

Archive with 1 entries (1 files):
- ijerph-2506487-supplementary.pdf
